# Supplementary material for: Frequency of Tumor Necrosis Factor-α, Interleukin-6, and Interleukin-10 Gene Polymorphisms in Mexican Patients with Diabetic Retinopathy and Diabetic Kidney Disease
Source: Pathophysiology. 2025 Apr 9;32(2):14. doi: 10.3390/pathophysiology32020014 (PMC12015769; doi:10.3390/pathophysiology32020014)
Supplement: Supplementary file 1 [file pathophysiology-32-00014-s001.zip]

Archive with 2 entries (2 files):
- Supplementary Table S2-Pathophysiology.xlsx
- Supplementary Table S1-Pathophysiology.xlsx
