# Supplementary material for: Frequency of Tumor Necrosis Factor-α, Interleukin-6, and Interleukin-10 Gene Polymorphisms in Mexican Patients with Diabetic Retinopathy and Diabetic Kidney Disease
Source: Pathophysiology. 2025 Apr 9;32(2):14. doi: 10.3390/pathophysiology32020014 (PMC12015769; doi:10.3390/pathophysiology32020014)
Supplement: Supplementary file 1 [file pathophysiology-32-00014-s001.zip › Supplementary Table S2-Pathophysiology.xlsx]

## Sheet: Polymorphisms
Supplementary Table S2. Data from this study and from different authors
Alleles and genotypes
TNF-a (-308 G/A)	This study
rs1800629	MC	No MC	P	DR	No DR	P	DKD	No DKD	P
G	89.71	96.46	0.008	89.47	96.23	0.008	96	92.05	0.18
A	10.29	3.54		10.53	3.77		4	7.95
G/G	79.41	92.93	0.006	78.95	92.45	0.006	92	84.11	0.16
G/A	20.59	7.07		21.05	7.55		8	15.89
A/A	0	0		0	0		0	0
TNF-a (-238 G/A)	This study
rs361525	MC	No MC	P	DR	No DR	P	DKD	No DKD	P
G	98.04	100	0.047*	97.89	100	0.034*	99	99.01	0.99
A	1.96	0		2.11	0		1	0.99
G/G	96.08	100	0.046*	95.79	100	0.033*	98	98.01	0.99
G/A	3.92	0		4.21	0		2	1.99
A/A	0	0		0	0		0	0
rs1800872	This study
IL-10 (-592 C/A)	MC	No MC	P	DR	No DR	P	DKD	No DKD	P
C=G	58.33	54.04	0.39	57.89	54.72	0.52	63	53.97	0.12
A=T	41.67	45.96		42.11	45.28		37	46.03
C/C=G/G	25.49	25.25	0.97	24.21	26.42	0.72	32	23.18	0.21
C/A=G/T	65.69	57.58	0.24	67.37	56.6	0.12	62	61.59	0.96
A/A=T/T	8.82	17.17	0.08	8.42	16.98	0.07	6	15.23	0.09
rs1800871	This study
IL-10 (-819 G/A)	MC	No MC	P	DR	No DR	P	DKD	No DKD	P
G=C	58.33	54.04	0.39	57.89	54.72	0.52	63	53.97	0.12
A=T	41.67	45.96		42.11	45.28		37	46.03
G/G=C/C	25.49	25.25	0.97	24.21	26.42	0.72	32	23.18	0.21
G/A=C/T	65.69	57.58	0.24	67.37	56.6	0.12	62	61.59	0.96
A/A=T/T	8.82	17.17	0.08	8.42	16.98	0.07	6	15.23	0.09
rs1800896	This study
IL-10 (-1082 T/C)	MC	No MC	P	DR	No DR	P	DKD	No DKD	P
T=A	67.65	78.28	0.016	67.37	77.83	0.018	58	77.81	0.0001
C=G	32.35	21.72		32.63	22.17		42	22.19
T/T=A/A	44.12	57.58	0.056	44.21	56.6	0.08	28	58.28	0.0002
T/C=A/G	47.06	41.41	0.421	46.32	42.45	0.58	60	39.07	0.009
C/C=G/G	8.82	1.01	0.011	9.47	0.94	0.005	12	2.65	0.008
rs1800795	This study
IL-6 (-174 G/C)	MC	No MC	P	DR	No DR	P	DKD	No DKD	P
G	93.14	91.92	0.64	93.16	91.98	0.65	88	94.04	0.046
C	6.86	8.08		6.84	8.02		12	5.96
G/G	89.22	83.84	0.26	89.47	83.96	0.25	82	88.08	0.27
G/C	7.84	16.16	0.07	7.37	16.04	0.06	12	11.92	0.99
C/C	2.94	0	0.09*	3.16	0	0.07*	6	0	0.002*
Haplotypes	This study
TNF-a rs361525-rs1800629 (-238, -308)
	MC	No MC	P	DR	No DR	P	DKD	No DKD	P
GG	88.14	96.46	0.008	89.68	96.23	0.002	95.8	91.06	0.124
GA	9.9	3.54	0.011	10.32	3.77	0.012	3.2	7.95	0.101
Haplotypes	This study
IL-10 rs1800896-rs1800871-1800872 (-1082,-819,-592)
	MC	No MC	P	DR	No DR	P	DKD	No DKD	P
TAT=ATA	40.83	45.2	0.38	41.26	44.53	0.51	36.6	45.1	0.14
CGG=GCC	31.52	20.96	0.016	31.79	21.42	0.018	41.6	21.26	6e-05
TGG=ACC	26.81	33.08	0.17	26.11	33.3	0.12	21.4	32.72	0.032
Alleles and genotypes
TNF-a (-308 G/A)	Rodrigues, 2015							Paine, 2012
rs1800629	DR	No DR	P	DKD	No DKD	P		DR	No DR	P
G	87.12	88.89	0.71	88.13	87.5	1		80.34	81.66	Ref
A	12.88	11.11		11.87	12.5			19.66	18.34	0.63
G/G	74.24	80.56	0.25	76.25	80	0.16		65.21	67.08	Ref
G/A	25.76	16.67		23.75	15			30.43	29.16	0.77
A/A	0	2.77		0	5			4.34	3.75	0.82
TNF-a (-238 G/A)								Paine, 2012
rs361525								DR	No DR	P
G								69.56	83.95	Ref
A								30.44	16.05	0.0001
G/G								51.38	70.83	Ref
G/A								36.36	26.25	0.0015
A/A								12.25	2.91	0.0001
rs1800872	Rodrigues, 2015
IL-10 (-592 C/A)	DR	No DR	P	DKD	No DKD	P
C=G	65.15	70.83	0.41	66.25	70	0.65
A=T	34.85	29.17		33.75	30
C/C=G/G	46.97	50	0.5	47.5	50	0.85
C/A=G/T	36.36	41.67		37.5	40
A/A=T/T	16.67	8.33		15	10
rs1800871	Rodrigues, 2015
IL-10 (-819 G/A)	DR	No DR	P	DKD	No DKD	P
G=C	65.91	70.83	0.47	66.87	70	0.71
A=T	34.09	29.17		33.13	30
G/G=C/C	46.97	50	0.61	47.5	50	0.91
G/A=C/T	37.88	41.67		38.75	40
A/A=T/T	15.15	8.33		13.75	10
rs1800896	Rodrigues, 2015							Paine, 2012
IL-10 (-1082 T/C)	DR	No DR	P	DKD	No DKD	P		DR	No DR	P
T=A	65.91	36.11	0.77	66.25	62.5	0.66		40.72	49.8	Ref
C=G	34.09	63.89		33.75	37.5			59.28	50.2	0.005
T/T=A/A	43.94	38.89	0.84	41.25	50	0.049		14.62	24.58	Ref
T/C=A/G	43.94	50		50	25			58.18	50.42	0.031
C/C=G/G	12.12	11.11		8.75	25			33.2	25	0.004
rs1800795	Rodrigues, 2015							Paine, 2012
IL-6 (-174 G/C)	DR	No DR	P	DKD	No DKD	P		DR	No DR	P
G	81.06	79.17	0.75	80.63	80	0.93		74.91	77.5	Ref
C	18.94	20.83		19.37	20			25.09	22.5	0.37
G/G	69.69	63.89	0.69	68.75	65	0.81		54.55	58.34	0.49
G/C	22.73	30.56		23.75	30			40.71	38.33	0.64
C/C	7.58	5.55		7.5	5			4.74	3.33	Ref
Haplotypes
IL-10 rs1800896-rs1800871-1800872 (-1082,-819,-592)
	Rodrigues, 2015
	DR	No DR	P	DKD	No DKD	P
TAT=ATA	34.8	29.03	NS	33.11	29.92	NS
CGG=GCC	34.08	35.98	NS	33.73	37.42	NS
TGG=ACC	31.07	34.86	NS	32.52	32.58	NS
Alleles and genotypes
TNF-a (-308 G/A)	Yoshioka, 2006				Wang, 2008
rs1800629	DR	No DR	P		DR	No DR	P
G	98.86	98.6	NS		93.12	93.05	1
A	1.14	1.4			6.88	6.95
G/G	97	98	NS		86.24	87.5	0.81
G/A	3	2			13.76	11.1
A/A	0	0			0	1.4
rs1800872									Chavarria-Buenrostro, 2019
IL-10 (-592 C/A)									DKD	Controls	P
C=G									43	39	0.437
A=T									57	61
C/C=G/G									18	16	0.721
C/A=G/T									49	47
A/A=T/T									33	37
rs1800871									Chavarria-Buenrostro, 2019
IL-10 (-819 G/A)									DKD	Controls	P
G=C									54	59	0.222
A=T									46	41
G/G=C/C									31	36	0.498
G/A=C/T									46	45
A/A=T/T									23	19
rs1800896	Cilenšek, 2011				Liu, 2019				Chavarria-Buenrostro, 2019
IL-10 (-1082 T/C)	DR	No DR	P		DR	No DR	P		DKD	Controls	P
T=A	48.15	51.87	0.34		61.69	56.09	Ref		70	69	0.749
C=G	51.85	48.13			38.31	43.91	0.027		30	31
T/T=A/A	27.5	25.7	Ref		38.15	31.74	Ref		47	48	0.498
T/C=A/G	41.3	52.4	0.69		47.08	48.69	0.176		46	41
C/C=G/G	31.2	21.9	0.02		14.77	19.57	0.031		7	11
rs1800795	Lu, 2017
IL-6 (-174 G/C)	DR	No DR	P
G	57.2	58.7	0.71
C	42.8	41.3
G/G	29.8	37.7	0.11
G/C	54.9	42	0.011
C/C	15.3	20.3	0.23
Alleles and genotypes
TNF-a (-308 G/A)	Sikka, 2014
rs1800629	DR	No DR	P	DKD	No DKD	P
G	93.5	94.5	0.596	92.8	94.5	0.377
A	6.5	5.5		7.2	5.5
G/G	87.7	89.7	0.84	85.5	89.7	0.283
G/A	11.7	9.7		14.5	9.7
A/A	0.6	0.6		0	0.6
rs1800872				Arababadi, 2012
IL-10 (-592 C/A)				DKD	No DKD	P
C=G				78	70.5	0.27
A=T				22	29.5
C/C=G/G				60	47	0.27
C/A=G/T				36	47
A/A=T/T				4	6
rs1800896	Jin, 2021			Erdogan, 2012
IL-10 (-1082 T/C)	No DR	PDR	P	DKD	No DKD	P
T=A	95.85	90.71	ND	63.9	60.4	>0.05
C=G	4.15	9.28	ND	36.1	39.6
T/T=A/A	91.71	82.69	0.001	27.9	20.8	>0.05
T/C=A/G	8.29	16.03	0.002	72.1	79.2
C/C=G/G	0	1.28	0.026	0	0
Alleles and genotypes
TNF-a (-308 G/A)	Fathy, 2019				Prasad, 2007				Hameed, 2018
rs1800629	DKD	No DKD	P		DKD	No DKD	P		DKD	No DKD	P
G	83.6	88	0.343		96	93	0.13
A	16.4	12			4	7
G/G	71.6	76	0.181		91	87	0.12		50.9	72.5	Ref
G/A	23.9	24			8	12			41.1	23.9	0.001
A/A	4.5	0			1	1			8	3.6	0.001
TNF-a (-238 G/A)	Fathy, 2019								Hameed, 2018
rs361525	DKD	No DKD	P						DKD	No DKD	P
G	99.3	99	0.84
A	0.7	1
G/G	98.5	98	0.67						60.7	69.6	Ref
G/A	1.5	2							39.3	30.4	0.001
A/A	0	0							0	0
rs1800872	Fathy, 2019				Mtiraoui, 2009
IL-10 (-592 C/A)	DKD	No DKD	P		DKD	No DKD	P
C=G	67.9	76	0.18		68.7	66.8	0.403
A=T	32.1	24			31.3	33.2
C/C=G/G	46.3	58	0.4		48	44.3	0.163
C/A=G/T	43.3	36			41.6	45
A/A=T/T	10.4	6			10.5	10.7
rs1800871	Fathy, 2019				Mtiraoui, 2009
IL-10 (-819 G/A)	DKD	No DKD	P		DKD	No DKD	P
G=C	68.7	76	0.22		24.1	29	0.021
A=T	31.3	24			75.9	71
G/G=C/C	47.8	58	0.47		6.2	7.5	0.036
G/A=C/T	41.8	36			35.7	43
A/A=T/T	10.4	6			58.1	49.5
rs1800896	Fathy, 2019				Mtiraoui, 2009
IL-10 (-1082 T/C)	DKD	No DKD	P		DKD	No DKD	P
T=A	76.1	56	0.001		34.7	38.7	0.084
C=G	23.9	44			65.3	61.3
T/T=A/A	56.7	34	0.005		11.5	15.4	0.522
T/C=A/G	38.8	44			46.4	46.5
C/C=G/G	4.5	22			42.1	38.1
rs1800795	Fathy, 2019								Hameed, 2018
IL-6 (-174 G/C)	DKD	No DKD	P						DKD	No DKD	P
G	78.4	85	0.198
C	21.6	15
G/G	65.7	72	0.244						55.4	51.5	Ref
G/C	25.4	26							35.7	37.7	0.81
C/C	9	2							8.9	10.9	0.91
Haplotypes	Fathy, 2019				Mtiraoui, 2009
IL-10 rs1800896-rs1800871-1800872 (-1082,-819,-592)
	DKD	No DKD	P		DKD	No DKD	P
TAT=ATA	31.34	23	0.153		10	9	0.685
CGG=GCC	23.88	43	0.002		40	35	Ref
TGG=ACC	44.03	33	0.084		19	19	0.681
Alleles and genotypes
TNF-a (-308 G/A)	Moemen, 2021
rs1800629	PDR	DR	P
G	83	76	0.22
A	17	24	0.22
G/G	70	68	0.51
G/A	18	16	0.79
A/A	8	16	0.23
TNF-a (-238 G/A)	Moemen, 2021
rs361525	PDR	DR	P
G	90	90	1
A	10	10	1
G/G	80	80	1
G/A	20	20	1
A/A	0	0	--
	* Whitout confidence interval
	MC= Microvascular complications
	NS= Non significant
		Susceptibility
		Protection
	DR= Diabetic retinopathy
	DKD= Diabetic kidney disease
	PDR= Proliferative retinopathy
	ND= Not determined
16. Paine, S.K.; Sen, A.; Choudhuri, S.; Mondal, L.K.; Chowdhury, I.H.; Basu, A.; Mukherjee, A.; Bhattacharya, B. Association of tumor necrosis factor α, interleukin 6, and interleukin 10 promoter polymorphism with proliferative diabetic retinopathy in type 2 diabetic subjects. Retina 2012, 32, 1197–1203. https://doi.org/10.1097/IAE.0b013e31822f55f3.
26. Yoshioka, K.; Yoshida, T.; Takakura, Y.; Umekawa, T.; Kogure, A.; Toda, H.; Yoshikawa, T. Relationship between polymorphisms 804C/A and 252A/G of lymphotoxin-alpha gene and -308G/A of tumor necrosis factor alpha gene and diabetic retinopathy in Japanese patients with type 2 diabetes mellitus. Metabolism 2006, 55, 1406–1410. https://doi.org/10.1016/j.metabol.2006.06.012.
27. Wang, N.; Huang, K.; Zou, H.; Shi, Y.; Zhu, J.; Tang, W.; Xu, X. No association found between the promoter variants of TNF-alpha and diabetic retinopathy in Chinese patients with type 2 diabetes. Curr. Eye Res. 2008, 33, 377–383. https://doi.org/10.1080/02713680802008220.
28. Rodrigues, K.F.; Pietrani, N.T.; Sandrim, V.C.; Vieira, C.M.; Fernandes, A.P.; Bosco, A.A.; Gomes, K.B. Association of a Large Panel of Cytokine Gene Polymorphisms with Complications and Comorbidities in Type 2 Diabetes Patients. J. Diabetes Res. 2015, 2015, 605965. https://doi.org/10.1155/2015/605965.
30. Liu, L.; Zheng, J.; Xu, Y.; Gao, J.; Fan, L.; Xu, D. Association between interleukin-10 gene rs1800896 polymorphism and diabetic retinopathy in a Chinese Han population. Biosci. Rep. 2019, 39, BSR20181382. https://doi.org/10.1042/BSR20181382.
31. Cilenšek, I.; Hercegovac, A.; Starčević, J.N.; Vukojević, K.; Babić, M.S.; Živin, A.M. Polymorphisms of interleukin-4, -10 and 12B genes and diabetic retinopathy. Open Life Sci. 2011, 6, 558–564. https://doi.org/10.2478/s11535-011-0036-6.
32. Mtiraoui, N.; Ezzidi, I.; Kacem, M.; Ben Hadj Mohamed, M.; Chaieb, M.; Haj Jilani, A.B.; Mahjoub, T.; Almawi, W.Y. Predictive value of interleukin-10 promoter genotypes and haplotypes in determining the susceptibility to nephropathy in type 2 diabetes patients. Diabetes Metab. Res. Rev. 2009, 25, 57–63. https://doi.org/10.1002/dmrr.892.
33. Erdogan, M.; Cetinkalp, S.; Ozgen, A.G.; Saygili, F.; Berdeli, A.; Yilmaz, C. Interleukin-10 (-1082G/A) gene polymorphism in patients with type 2 diabetes with and without nephropathy. Genet. Test. Mol. Biomark. 2012, 16, 91–94. https://doi.org/10.1089/gtmb.2011.0075.
34. Hameed, I.; Masoodi, S.R.; Malik, P.A.; Mir, S.A.; Ghazanfar, K.; Ganai, B.A. Genetic variations in key inflammatory cytokines exacerbates the risk of diabetic nephropathy by influencing the gene expression. Gene 2018, 661, 51–59. https://doi.org/10.1016/j.gene.2018.03.095.
35. Fathy, S.A.; Mohamed, M.R.; Ali, M.A.M.; El-Helaly, A.E.; Alattar, A.T. Influence of IL-6, IL-10, IFN-γ and TNF-α genetic variants on susceptibility to diabetic kidney disease in type 2 diabetes mellitus patients. Biomarkers 2019, 24, 43–55. https://doi.org/10.1080/1354750X.2018.1501761.
36. Sikka, R.; Raina, P.; Matharoo, K.; Bandesh, K.; Bhatia, R.; Chakrabarti, S.; Bhanwer, A.J. TNF-α (g.-308 G > A) and ADIPOQ (g. + 45 T > G) gene polymorphisms in type 2 diabetes and microvascular complications in the region of Punjab (North-West India). Curr. Eye Res. 2014, 39, 1042–1051. https://doi.org/10.3109/02713683.2014.892998.
38. Arababadi, M.K.; Reza Mirzaei, M.; Ali Sajadi, S.M.; Hassanshahi, G.; Ahmadabadi, B.N.; Salehabadi, V.A.; Derakhshan, R.; Kennedy, D. Interleukin (IL)-10 gene polymorphisms are associated with type 2 diabetes with and without nephropathy: A study of patients from the southeast region of Iran. Inflammation 2012, 35, 797–802. https://doi.org/10.1007/s10753-011-9376-7.
39. Prasad, P.; Tiwari, A.K.; Kumar, K.M.; Ammini, A.C.; Gupta, A.; Gupta, R.; Thelma, B.K. Association of TGFbeta1, TNFalpha, CCR2 and CCR5 gene polymorphisms in type-2 diabetes and renal insufficiency among Asian Indians. BMC Med. Genet. 2007, 8, 20. https://doi.org/10.1186/1471-2350-8-20.
40. Moemen, L.A.A.A.; El Shahat Ebeid, M.; Abdelazeem, A.; Kenawy, M.K.M.; Osman, Z.M. Tumour necrosis factor α-308 G/a and -238 G/a polymorphisms as predicator of diabetic retinopathy in Egyptians. Arch. Physiol. Biochem. 2023, 129, 1143–1151. https://doi.org/10.1080/13813455.2021.1908365.
42. Lu, Q.K.; Zhang, J.T.; Zhao, N.; Wang, H.Y.; Tong, Q.H.; Wang, S.L. Association of IL-6 Gene (-174 and -572 G/C) Polymorphisms with Proliferative Diabetic Retinopathy of Type 2 Diabetes in a Chinese Population. Ophthalmic Res. 2017, 58, 162–167. https://doi.org/10.1159/000475670.
47. Jin, H.; Jiang, D.; Ding, Z.; Xiong, Y.; Zeng, X.; Liao, M.; Zheng, L.; Yang, B. Association of four gene polymorphisms in Chinese Guangxi population with diabetic retinopathy in type 2 diabetic patients. BMC Ophthalmol. 2021, 21, 383. https://doi.org/10.1186/s12886-021-02146-4.
70. Chavarria-Buenrostro, L.E.; Hernandez-Bello, J.; Muñoz-Valle, J.F.; Macias-Barragan, J.; Hernandez-Carrillo, L.B.; Topete-Reyes, J.F.; Parra-Michel, R.; Ramirez-Dueñas, M.G.; Sanchez-Hernandez, P.E.; Pereira-Suarez, A.L.; et al. IL10 haplotypes are associated with diabetic nephropathy susceptibility in patients from western Mexico. J. Clin. Lab. Anal. 2019, 33, e22691. https://doi.org/10.1002…
