# Supplementary material for: Frequency of Tumor Necrosis Factor-α, Interleukin-6, and Interleukin-10 Gene Polymorphisms in Mexican Patients with Diabetic Retinopathy and Diabetic Kidney Disease
Source: Pathophysiology. 2025 Apr 9;32(2):14. doi: 10.3390/pathophysiology32020014 (PMC12015769; doi:10.3390/pathophysiology32020014)
Supplement: Supplementary file 1 [file pathophysiology-32-00014-s001.zip › Supplementary Table S1-Pathophysiology.xlsx]

## Sheet: DM2
Supplementary Table S1. Clinical data from this study and from different authors
	T2D w/MC	T2D wo/MC	P	T2D w/DR	T2D wo/DR	P	T2D w/DKD	T2D wo/DKD	P	Author
Age years							40 ± 9	40 ± 6	> 0.05	Arababadi, 2012
							59.6 ± 10.8	59.1 ± 11.2	0.48	Ezzidi, 2009
				58.71 ±10.58	57.08 ± 11.96	0.327				Zhong, 2015
				57	52.5	< 0.013	58	50.5	< 0.0001	Rodrigues, 2015
				52±15.0	54 ± 12.0	0.1039				Paine, 2012
				59.7±9.2	61.9±10.5	>0.05				Yoshioka, 2006
				64.5 ± 9.9	63.8 ± 10.0	No P				Wang, 2008
				65.2 ± 9.9	66.9 ± 11.5	0.3				Cilensek, 2011
				60.8 ± 10.0	59.4 ± 9.6	0.001				da Silva Pereira, 2018
				53.58 ± 12.81	52.89 ± 12.29	0.44				Liu, 2019
							59.6 ± 10.8	59.1 ± 11.2	0.48	Mtiraoui, 2009
							54.38 ± 10.61	53.27 ± 10.52	No P	Erdogan, 2012
							58.31 ± 10.44	52.23 ± 9.39	No P	Karadeniz, 2014
							57.91±8.70	54.05±8.79	No P	Hameed, 2018
							61±10.7	58.5±7.2	0.468	Fathy, 2019
	58.53±12.53	53.71±14.50	0.012	58.18±12.25	54.33±14.73	0.046	61.36±8.47	54.42 ±14.68	6.45e-05	This study
Gender F/M (n)							62/38	59/41	> 0.05	Arababadi, 2012
							276/239	219/183	0.841	Ezzidi, 2009
				50/44	59/51	0.938				Zhong, 2015
				51/15	32/4	0.15	78.75/21.25	90/10	0.348	Rodrigues, 2015
				120/133	112/128	0.9281				Paine, 2012
				13/26	65/124	> 0.05				Yoshioka, 2006
				73/41	50/30	No P				Wang, 2008
				101/88	112/75	0.5				Cilensek, 2011
				139/114	239/163	<0.001				da Silva Pereira, 2018
				162/165	212/249	0.325				Liu, 2019
							276/239	219/183	0.284	Mtiraoui, 2009
							44/23	18/32	0.003	Fathy, 2019
	33/69	43/58	0.132	0.41791	47/61	0.042	0.351351	0.681319	0.065	This study
IMC Kg/m2							27.4 ± 5.0	28.3 ± 5.7	0.007	Ezzidi, 2009
				23.87 ± 3.59	24.41 ± 3.18	0.282				Zhong, 2015
				29.95 ± 5.90	37.17 ± 6.95	< 0.0001	30.48 ± 6.06	40.55 ± 5.23	< 0.0001	Rodrigues, 2015
				23.2 ± 3.1	23.4 ± 3.0	> 0.05				Yoshioka, 2006
				28.1 ± 4.4	27.7 ± 4.4	0.9				Cilensek,2011
				28.9 ± 4.9	30.1 ± 6.0	0.061				da Silva Pereira, 2018
				34.98 ± 4.78	29.44 ± 5.92	< 0.001				Liu, 2019
							27.4 ± 5.0	28.3 ± 5.7	0.007	Mtiraoui, 2009
				25.19 ± 4.09	26.44 ± 4.40	1.55e-10	23.19 ± 4.69	26.44 ± 4.40	4.42e-09	Sikka, 2014
							26.55±4.44	26.88±4.40	No P	Hameed,2018
							34.5±6.5	34.1±6.3	1	Fathy, 2019
	28.46±4.22	25.03 ±3.22	6.6e-10	28.40±4.22	25.30±3.46	5.15e-08	26.62±3.63	26.80±4.28	0.788	This study
Fasting glucose mg/dL							160-205	140-190	> 0.05	Arababadi, 2012
							230.6±84.68 (12.8 ± 4.7 mmol/L)	227 ± 102.69 (12.6 ± 5.7 mmol/L)	0.507	Ezzidi, 2009
				143	118	0.074	143	117	0.027	Rodrigues, 2015
				179.08 ± 52.79 (9.94 ± 2.93 mmol/L)	173.85 ± 66.48 (9.65 ± 3.69 mol/L)	No P				Wang, 2008
							230.6 ± 84.68 (12.8 ± 4.7 mmol/L)	227 ± 102.69 (12.6 ± 5.7 mmol/L)	0.507	Mtiraoui, 2009
							123.74 ± 20.50	119.53 ± 24.10	No P	Erdogan, 2012
				120.00 ± 14.14	206.50 ± 90.19	¾	175.08 ± 77.23	206.50 ± 90.19	0.023	Sikka, 2014
							154.77 ± 60.53	140.53 ± 43.15	No P	Karadeniz, 2014
							154.31±55.02	143.06±38.99	No P	Hameed,2018
							171.15 ± 68.46 (9.5±3.8 mmol/L)	153.14 ± 52.25 (8.5±2.9 mmol/L)	0.202	Fathy, 2019
	152.43±33.99	135.69 ± 23.35	6.47e-05	153.85±33.95	135.53±23.71	1.93e-05	155.64±34.84	140.33±27.76	6.1e-10	This study
LDL/HDL mg/dL							180 ± 11/24 ± 2	140 ± 6/35 ± 3	>0.05/ >0.05	Arababadi, 2012
							146.93 ±54.13/42.47 ±11.58 (3.8 ± 1.4/1.1 ± 0.3 mmol/L)	146.93 ±54.13/42.47 ±19.31 (3.8 ± 1.4/1.1 ± 0.5 mmol/L)	0.843/0.972	Ezzidi, 2009
				105.57±46.79/53.36±29.78 (2.73 ± 1.21/1.38 ± 0.77 mmol/L)	99.38±36.74/50.27±23.98 (2.57 ± 0.95/1.30 ± 0.62 mmol/L)	0.329/0.408				Zhong, 2015
				/60 ± 14	/57 ± 16	/>0.05				Yoshioka, 2006
				119.86 ± 38.67/42.47 ± 15.44 (3.1 ± 1.0/1.1 ± 0.4mmol/L)	123.73 ± 34.80/46.33 ± 15.44 (3.2 ± 0.9/1.2 ± 0.4 mmol/L)	0.2/0.1				Cilensek, 2011
				/42.47 ± 11.58 (/1.1 ± 0.3 mmol/L)	/46.33 ± 11.58 (/1.2 ± 0.3 mmol/L)	/0.042				da Silva Pereira, 2018
				123.34 ± 36.73/47.1 ± 36.68 (3.19 ± 0.95/1.22 ± 0.28 mmol/L)	121.41 ± 37.51/46.33 ± 11.97 (3.14 ± 0.97/1.20 ± 0.31 mmol/L)	0.543/0.340				Liu, 2019
							146.93 ± 54.13/42.47 ± 11.58 (3.8 ± 1.4/1.1 ± 0.3 mmol/L)	146.93 ± 54.13/42.47 ± 19.31(3.8 ± 1.4/1.1 ± 0.5 mmol/L)	0.843/0.972	Mtiraoui, 2009
							142.17 ± 27.39/40.35 ± 1016	139.58 ± 21.68/41.95 ± 10.42	No P	Erdogan, 2012
				/46.83 ± 12.56	/44.12 ± 7.97	0.058	/39.03 ± 12.73	/44.12 ± 7.97	0.01	Sikka, 2014
							131.17 ± 38.39/47.32 ± 10.6	135.8 ± 31.64/47.8 ± 10.6	No P	Karadeniz, 2014
							92.71±24.38/37.42±6.52	104.21±28.19/43.26±7.99	No P	Hameed,2018
							77.33/42.47 ± 11.58 (2/1.1±0.3 mmol/L)	88.93/88.8 ± 15.44(2.3/1.3±0.4 mmol/L)	0.210/0.932	Fathy, 2019
	89.32±28.22/42.84±11.41	97.74 ±28.51/43.25 ± 9.15	0.036/0.777	89.44±28.53/43.11±11.59	97.08±28.34/42.98±9.13	0.057/0.932	91.68±26.40/41.84±10.92	94.11±29.36/43.43±10.13	0.604/0.345	This study
Triglicerids mg/dL							350 ± 12	210 ± 6	>0.05	Arababadi, 2012
							168.14 ±35.4 (1.9 ± 0.4 mmol/L)	150.58±62 (1.7 ± 0.7 mmol/L)	0.023	Ezzidi, 2009
				178.03 ±130.20 (2.01 ± 1.47 mmol/L)	178.92 ±98.32 (2.02 ± 1.11 mmol/L)	0.983				Zhong, 2015
				114 ± 54	124 ± 74	>0.05				Yoshioka, 2006
				192.5 ± 113.75(2.2 ± 1.3 mmol/L)	227.5 ± 166.25 (2.6 ± 1.9 mmol/L)	0.1				Cilensek, 2011
				157.5 (113.75-245) (1.8 (1.3–2.8) mmol/L)	157.5 (113.75-227.5) (1.8 (1.3–2.6) mmol/L)	0.94				da Silva Pereira, 2018
							166.25 ± 35 (1.9 ± 0.4 mmol/L)	148.75 ± 61.25 (1.7 ± 0.7 mmol/L)	0.023	Mtiraoui, 2009
							183.13 ± 18.01	178.56 ± 23.18	No P	Erdogan, 2012
							201.1 ± 19.31	167.56 ± 82.15	No P	Karadeniz, 2014
							196.56±75.08	212.05±79.23	No P	Hameed,2018
							157.5 ± 78.75 (1.8±0.9 mmol/L)	122.5 ± 96.25 (1.4±1.1 mmol/L)	0.072	Fathy, 2019
	204.38±137.70	190.27 ± 84.51	0.379	206.37±141.79	189.44±82.88	0.309	199.24±137.35	196.75±106.21	0.907	This study
HbA1c %							9.9 ± 3.9	9.2 ± 3.7	0.002	Ezzidi, 2009
				9.2 ± 2.06	8.35 ± 1.62	0.002				Zhong, 2015
				9.28 ± 1.62	8.31 ± 2.35	0.104	9.24 ± 1.88	7.73 ± 1.84	0.006	Rodriguez, 2015
				7.5 ± 1.2	7.6 ± 1.3	0.3749				Paine, 2012
				7.6 ± 1.4	7.2 ± 1.2	<0.05				Yoshioka, 2006
				8.1 ± 1.6	8.2 ± 1.6	0.2				Cilensek, 2011
				7.3 ± 1.9	7.3 ± 2.2	0.316				da Silva Pereira, 2018
							9.9 ± 3.9	9.2 ± 3.7	0.002	Mtiraoui, 2009
							7.1 ± 2.09	6.9 ± 2.34	No P	Erdogan, 2012
							8.02 ± 2.39	6.68 ± 1.39	No P	Karadeniz, 2014
							8.52±1.61	7.59±1.49	No P	Hameed,2018
							7.27 ± 2.16 (65.2 ± 18.6 mmol/L)	7.23 ± 1.64 (62.2 ± 14.1 mmol/L)	0.841	Fathy, 2019
	9.09±2.06	7.0 ± 2.35	0.000547	9.19±2.06	7.98±2.30	0.000119	9.69±2.48	8.17±2.07	2.82e-05	This study
Hypertension n (%)							230 (44.7)	190 (47.3)	0.463	Ezzidi, 2009
				59 (89.39)	35 (97.22)	0.254	72 (90.00)	100 (20)	0.204	Rodrigues, 2015
				141 (74.8)	131(70)	0.7				Cilensek,2011
				200 (79.1)	292 (72.6)	0.027				da Silva Pereira, 2018
				301 (92.0)	404 (87.6)	0.001				Liu, 2019
							230 (44.7)	190 (47.3)	0.463	Mtiraoui, 2009
	62 (60.8)	30 (29.7)	8.67e-06	58 (61.1)	34 (31.5)	2.41e-05	30 (60.0)	62 (40.5)	0.016	This study
T2D w/MC: Type 2 diabetes with microvascular complications
T2D wo/MC: Type 2 diabetes without microvascular complications
T2D w/DR: Type 2 diabetes with diabetic retinopathy
T2D wo/DR: Type 2 diabetes without diabetic retinopathy
T2D w/DKD: Type 2 diabetes with diabetic kidney disease
T2D o Type 2 diabetes without diabetic kidney disease
P: Probability
REFERENCES
16. Paine, S.K.; Sen, A.; Choudhuri, S.; Mondal, L.K.; Chowdhury, I.H.; Basu, A.; Mukherjee, A.; Bhattacharya, B. Association of tumor necrosis factor α, interleukin 6, and interleukin 10 promoter polymorphism with proliferative diabetic retinopathy in type 2 diabetic subjects. Retina 2012, 32, 1197–1203. https://doi.org/10.1097/IAE.0b013e31822f55f3.
18. Ezzidi, I.; Mtiraoui, N.; Kacem, M.; Mallat, S.G.; Mohamed, M.B.H.; Chaieb, M.; Mahjoub, T.; Almawi, W.Y. Interleukin-10–592C/A, –819C/T and –1082A/G promoter variants affect the susceptibility to nephropathy in Tunisian type 2 diabetes (T2DM) patients. Clin. Endocrinol. 2009, 70, 401–407. https://doi.org/10.1111/j.1365-2265.2008.03337.x.
19. Karadeniz, M.; Erdogan, M.; Berdeli, A.; Yilmaz, C. Association of interleukin-6 -174 G>C promoter polymorphism with increased risk of type 2 diabetes mellitus patients with diabetic nephropathy in Turkey. Genet. Test. Mol. Biomark. 2014, 18, 62–65. https://doi.org/10.1089/gtmb.2013.0357.
26. Yoshioka, K.; Yoshida, T.; Takakura, Y.; Umekawa, T.; Kogure, A.; Toda, H.; Yoshikawa, T. Relationship between polymorphisms 804C/A and 252A/G of lymphotoxin-alpha gene and -308G/A of tumor necrosis factor alpha gene and diabetic retinopathy in Japanese patients with type 2 diabetes mellitus. Metabolism 2006, 55, 1406–1410. https://doi.org/10.1016/j.metabol.2006.06.012.
27. Wang, N.; Huang, K.; Zou, H.; Shi, Y.; Zhu, J.; Tang, W.; Xu, X. No association found between the promoter variants of TNF-alpha and diabetic retinopathy in Chinese patients with type 2 diabetes. Curr. Eye Res. 2008, 33, 377–383. https://doi.org/10.1080/02713680802008220.
28. Rodrigues, K.F.; Pietrani, N.T.; Sandrim, V.C.; Vieira, C.M.; Fernandes, A.P.; Bosco, A.A.; Gomes, K.B. Association of a Large Panel of Cytokine Gene Polymorphisms with Complications and Comorbidities in Type 2 Diabetes Patients. J. Diabetes Res. 2015, 2015, 605965. https://doi.org/10.1155/2015/605965.
29. da Silva Pereira, B.L.; Polina, E.R.; Crispim, D.; Sbruzzi, R.C.; Canani, L.H.; Dos Santos, K.G. Interleukin-10 -1082A > G (rs1800896) polymorphism is associated with diabetic retinopathy in type 2 diabetes. Diabetes Res. Clin. Pract. 2018, 138, 187–192. https://doi.org/10.1016/j.diabres.2018.01.023.
30. Liu, L.; Zheng, J.; Xu, Y.; Gao, J.; Fan, L.; Xu, D. Association between interleukin-10 gene rs1800896 polymorphism and diabetic retinopathy in a Chinese Han population. Biosci. Rep. 2019, 39, BSR20181382. https://doi.org/10.1042/BSR20181382.
31. Cilenšek, I.; Hercegovac, A.; Starčević, J.N.; Vukojević, K.; Babić, M.S.; Živin, A.M. Polymorphisms of interleukin-4, -10 and 12B genes and diabetic retinopathy. Open Life Sci. 2011, 6, 558–564. https://doi.org/10.2478/s11535-011-0036-6.
32. Mtiraoui, N.; Ezzidi, I.; Kacem, M.; Ben Hadj Mohamed, M.; Chaieb, M.; Haj Jilani, A.B.; Mahjoub, T.; Almawi, W.Y. Predictive value of interleukin-10 promoter genotypes and haplotypes in determining the susceptibility to nephropathy in type 2 diabetes patients. Diabetes Metab. Res. Rev. 2009, 25, 57–63. https://doi.org/10.1002/dmrr.892.
33. Erdogan, M.; Cetinkalp, S.; Ozgen, A.G.; Saygili, F.; Berdeli, A.; Yilmaz, C. Interleukin-10 (-1082G/A) gene polymorphism in patients with type 2 diabetes with and without nephropathy. Genet. Test. Mol. Biomark. 2012, 16, 91–94. https://doi.org/10.1089/gtmb.2011.0075.
34. Hameed, I.; Masoodi, S.R.; Malik, P.A.; Mir, S.A.; Ghazanfar, K.; Ganai, B.A. Genetic variations in key inflammatory cytokines exacerbates the risk of diabetic nephropathy by influencing the gene expression. Gene 2018, 661, 51–59. https://doi.org/10.1016/j.gene.2018.03.095.
35. Fathy, S.A.; Mohamed, M.R.; Ali, M.A.M.; El-Helaly, A.E.; Alattar, A.T. Influence of IL-6, IL-10, IFN-γ and TNF-α genetic variants on susceptibility to diabetic kidney disease in type 2 diabetes mellitus patients. Biomarkers 2019, 24, 43–55. https://doi.org/10.1080/1354750X.2018.1501761.
36. Sikka, R.; Raina, P.; Matharoo, K.; Bandesh, K.; Bhatia, R.; Chakrabarti, S.; Bhanwer, A.J. TNF-α (g.-308 G > A) and ADIPOQ (g. + 45 T > G) gene polymorphisms in type 2 diabetes and microvascular complications in the region of Punjab (North-West India). Curr. Eye Res. 2014, 39, 1042–1051. https://doi.org/10.3109/02713683.2014.892998.
37. Zhong, X.; Du, Y.; Lei, Y.; Liu, N.; Guo, Y.; Pan, T. Effects of vitamin D receptor gene polymorphism and clinical characteristics on risk of diabetic retinopathy in Han Chinese type 2 diabetes patients. Gene 2015, 566, 212–216. https://doi.org/10.1016/j.gene.2015.04.045.
38. Arababadi, M.K.; Reza Mirzaei, M.; Ali Sajadi, S.M.; Hassanshahi, G.; Ahmadabadi, B.N.; Salehabadi, V.A.; Derakhshan, R.; Kennedy, D. Interleukin (IL)-10 gene polymorphisms are associated with type 2 diabetes with and without nephropathy: A study of patients from the southeast region of Iran. Inflammation 2012, 35, 797–802. https://doi.org/10.1007/s10753-011-9376-7.
This study
